# Supplementary material for: Reliable detection of subchromosomal deletions and duplications using cell‐based noninvasive prenatal testing
Source: Prenat Diagn. 2018 Nov 19;38(13):1069–78. doi: 10.1002/pd.5377 (PMC6587831; doi:10.1002/pd.5377)
Supplement: Supplementary file 3 — Table S1 Supporting information [file PD-38-1069-s003.xlsx]

## Sheet: Table
	Sample ID	GA	Recruitment site	Gestation plurality	Fetal sex	Mat. age	Mat. BMI	Maternal Race/Ethn.	Paternal samples	Paternal info	Time between collection and processing	Indication	Amniocentesis or CVS (Time passed if POST-procedure)	Clinical results	Cell-based NIPT result for CNV analysis	Blood vol. processed	# of fetal cells/mL identified by microscopy
1	NIPT673	34w4d	H	S	F	38	45.89	White / Non-hispanic	blood	43, White / Non-hispanic	stored O/N	Uncomplicated pregnancy (cell-free DNA-based NIPT: normal, 2nd trimester MSAFP: normal) until U/S examination at external care facility (32w3d): polyhydramnios, IUGR and possible fetal facial anomaly. Examination after transfer confirmed polyhydramnios, IUGR, diaphragmatic hernia, severe tricuspid regurgitation, thinning corpus callosum, connatal cysts in the brain, bilateral cleft lip and palate…	Amnio (10 days)	Abnormal Karyotype and FISH - CMA: 18.9 Mb deletion of 4p16.3p15.31 (chr4:85,743-18,953,893) and 1.1 Mb gain of 15q13.1q13.2 (chr15:29,213,743-30,300,265) - fetal demise during labor at 36w6d	4 putative fetal cells identified - 3 picked - only useful CNV data for 1 cell: Result in agreement with clinical result (Figure 2) - no useful NGS analysis for 2 cells	24	0.166667
2	NIPT677	12w3d	H	S	M	33	21.08	White / Non-hispanic	NA	/	stored O/N	FTS	No further testing	/	4 putative fetal cells identified (of which 2 as a doublet) and picked - CNV analysis: for 1 cell CNV result normal - No useful NGS data for 3 cells	24	0.166667
3	NIPT678	12w4d	H	S	M	30	20.66	White / Hispanic	NA	/	stored O/N	FTS	No further testing	/	2 putative fetal cells identified and picked - for both no useful NGS data	24	0.0833333
4	NIPT679	12w0d	H	S	M	29	32.08	White / Non-hispanic	NA	/	stored O/N	FTS	No further testing	/	3 putative fetal cells identified (as a triplet) and picked - CNV result normal	18	0.166667
5	NIPT680	12w5d	H	S	F	32	23.68	White / Non-hispanic	NA	/	stored O/N	FTS	No further testing	/	31 putative fetal cells (of which 10 cells as 5 doublets) - 26 cells picked - CNV result: 23 cells normal profile - No useful NGS data for 1 cell - WGA failed for 2 cells	30	1.03333
6	NIPT686	12w6d	H	S	F	31	23.58	White / Hispanic	NA	/	stored O/N	FTS	No further testing	/	8 putative fetal cells identified - 7 cells picked - CNV analysis only done for 2 cells, but no useful NGS data	24	0.333333
7	NIPT690	13w2d	H	S	M	34	22.8	White / Non-hispanic	NA	/	stored O/N	FTS	No diagnostic testing	Cell-free DNA-based NIPT: normal	5 putative fetal cells identified - 4 cells picked - CNV analysis: 1 cell in agreement with cell-free DNA-based NIPT - 1 cell confirmed maternal (XX instead of XY profile) - No useful NGS data for 2 cells	24	0.208333
8	NIPT691	12w2d	H	S	F	30	24.44	White / Non-hispanic	blood	29, White / Non-hispanic	stored O/N	FTS	No further testing	/	2 putative fetal cells identified and picked - for both no useful NGS data	24	0.0833333
9	NIPT694	12w	H	S	F	30	39.74	White / Hispanic	NA	/	stored O/N	FTS	No further testing	/	14 putative fetal cells identified - 12 cells picked - CNV analysis done only for 2 cells: normal result	24	0.583333
10	NIPT696	12w5d	H	S	F	35	22.325	White / Non-hispanic	NA	/	stored O/N	FTS	No further testing	/	1 putative fetal cell identified and picked - CNV result normal	24	0.0416667
11	NIPT700	12w6d	H	S	M	35	19.8	White / Hispanic	NA	41, White / Hispanic	stored O/N	FTS	No diagnostic testing	Cell-free DNA-based NIPT: normal	7 putative fetal cells identified - 6 cells picked - CNV analysis: 3 cells in agreement with cell-free DNA-based NIPT result - 1 cell confirmed maternal (XX instead of XY profile) - No useful NGS data for 2 cells	24	0.291667
12	NIPT704	12w5d	H	S	F	42	21.6	Asian / african-american - non-hispanic	blood	39, White / Non-hispanic	stored O/N	AMA	CVS	47,XX,+21 (Karyotype, FISH) - Pregnancy terminated	6 putative fetal cells identified - 5 cells picked - CNV analysis done for 3 cells: for 1 cell CNV result in agreement with clinical result - no useful NGS data for 2 cells	24	0.25
13	NIPT705	13w1d	H	S	M	19	23.34	White / Non-hispanic	NA	/	stored O/N	FTS, Mother of baby was born with tetralogy of fallot, which was surgically corrected 4 months after birth	No further testing	/	7 putative fetal cells identified (of which 2 as a doublet) - 4 cells picked - CNV analysis: 2 cells no useful NGS data - 2 cells confirmed maternal (XX instead of XY)	24	0.291667
14	NIPT706	16w5d	H	S	F	42	30.83	White / Hispanic	blood	32, White / Hispanic	stored O/N	AMA	Amnio	46,XX (Karyotype, FISH, CMA)	1 putative fetal cell identified but no CNV analysis done	30	0.0333333
15	NIPT708	12w4d	H	S	F	26	27.2	White / Non-hispanic	NA	/	stored O/N	FTS	No further testing	/	1 putative fetal cell identified but could not be picked	24	0.0416667
16	NIPT712	12w3d	H	S	M	30	35.195	Black / Hispanic	NA	/	stored O/N	FTS	No further testing	/	8 putative fetal cells identified - 6 cells picked - CNV analysis: 4 cells normal male - 1 cell confirmed maternal (XX instead of XY) - No useful NGS data for 1 cell	24	0.333333
17	NIPT713	13w3d	H	S	F	33	20.52	Asian, Indian / Non-hispanic	saliva	31, Asian, Indian / Non-hispanic	stored O/N	FTS pointed out a 1 in 30 risk for T21	No diagnostic testing	Cell-free DNA-based NIPT: normal	6 putative fetal cells identified and picked - for 4 cells CNV result in agreement with cell-free DNA-based NIPT - No useful NGS data for 2 cells	24	0.25
18	NIPT719	12w1d	H	DZ TW	M + F (by cell-based NIPT)	40	19.47	White / Non-hispanic, Brazilian	blood	42, White / Non-hispanic, Brazilian	stored O/N	FTS	/	No follow-up - Patient moved out of state before anatomy scan; sex of twins was not confirmed	12 putative fetal cells identified (of which 2 as a doublet) - 11 cells picked - CNV analysis done for 5 cells: 3 male cells + 2 female cells (confirmed fetal by genotyping), all normal profile	24	0.5
19	NIPT721	17w6d	H	S	M	32	26.88	White / Non-hispanic	NA	/	stored O/N	Mother has mutation in RB1 gene	Amnio	46,XY (Karyotype, CMA)	1 putative fetal cell identified but no CNV analysis done	24	0.0416667
20	NIPT723	12w1d	H	S	F	28	24.37	White / Non-hispanic	blood	27, White / Non-hispanic	stored O/N	FTS	No further testing	/	3 putative fetal cells identified and picked - CNV analysis done for 2 cells: CNV result normal	24	0.125
21	NIPT727	13w4d	H	S	M	33	NA	White / Non-hispanic	blood	33, White / Hispanic	stored O/N	Cell-free DNA-based NIPT: positive for T21	CVS	47,XY,+21 (Karyotype, FISH)	3 putative fetal cells identified and picked - for 1 cell CNV result in agreement with clinical result - 2 cells confirmed maternal (XX instead of XY and no T21)	30	0.1
22	NIPT728	12w5d	H	S	M	30	35.14	Black / African-American	NA	/	stored O/N	FTS	No further testing	/	1 putative fetal cell identified and picked - CNV result normal	18	0.0555556
23	NIPT729	13w	H	S	M	31	26.39	White / Non-hispanic	NA	/	stored O/N	FTS	No further testing	/	4 putative fetal cells identified and picked - for 3 cells CNV result normal - No useful NGS data for 1 cell	24	0.166667
24	NIPT730	19w3d	H	S	M	28	23.53	White / Non-hispanic	blood	27, White / Non-hispanic	stored O/N	Previous pregnancy with T21	Amnio	46,XY (Karyotype)	1 putative fetal cell identified but no CNV analysis done	24	0.0416667
25	NIPT733	13w2d	H	S	M	25	29.76	White / Non-hispanic	blood	26, White / Non-hispanic	stored O/N	Cell-free DNA-based NIPT: positive for monosomy 13 (“Possible full or partial monosomy of chromosome 13”)	CVS	46,XY (Karyotype)	3 putative fetal cells identified and picked - for 2 cells useful CNV data, of which 1 with two small deletions of chr13; possibly confined placental mosaicism (Figure 6) - No useful NGS data for 1 cell	24	0.125
26	Redraw NIPT733	24w6d				25	34.3				stored O/N		CVS (12 weeks)		No fetal cells recovered	30	0
27	NIPT735	12w4d	H	S	F	39	21.88	White / Non-hispanic	NA	/	stored O/N	FTS	No diagnostic testing	Cell-free DNA-based NIPT (Panorama): normal	4 putative fetal cells identified and picked - CNV analysis done for 3 cells: CNV result in agreement with cell-free DNA-based NIPT result	30	0.133333
28	NIPT740	18w	H	S	M	24	NA	White / Hispanic	blood	32, White / Hispanic	stored O/N	Multiple abnormalities on U/S, Cell-free DNA-based NIPT: positive for T18	Amnio	47,XY,+18 (Karyotype) - Pregnancy terminated	3 putative fetal cells identified and picked - for all 3 CNV result in agreement with clinical result	30	0.1
29	NIPT743	12w3d	H	S	M	39	33.16	White / Hispanic	blood	White / Hispanic	stored O/N	FTS	No diagnostic testing	Cell-free DNA-based NIPT: normal	9 putative fetal cells identified and picked - CNV analysis done for 4 cells: for 2 cells CNV result in agreement with cell-free DNA-based NIPT - No useful NGS data for 2 cells	30	0.3
30	NIPT744	12w	H	S	F	38	25.34	White / Non-hispanic	NA	/	stored O/N	FTS	No diagnostic testing	Cell-free DNA-based NIPT: normal	10 putative fetal cells identified and picked - CNV analysis done for 3 cells: CNV result for 2 cells in agreement with cell-free DNA-based NIPT result - No useful NGS data for 1 cell	24	0.416667
31	NIPT747	13w3d	H	S	F	30	25.36	White / Non-hispanic	blood	35, White / Non-hispanic	stored O/N	FTS	No further testing	/	6 putative fetal cells identified but no CNV analysis done	24	0.25
32	NIPT753	12w1d	NYC	S	F	43	NA	White, Greek / Non-hispanic	blood	48, White, Greek / Non-hispanic	shipped O/N	AMA	CVS and Amnio	CMA after CVS failed - Follow-up with Amnio: 46,XX	5 putative fetal cells identified (of which 3 as a triplet) and picked - CNV analysis done for 1 cell: result in agreement with clinical result	17.5	0.285714
33	NIPT754	13w6d	H	S	M	43	NA	White / Non-hispanic	blood	38, White / Non-hispanic	stored O/N	AMA, cystic hygroma	CVS (1 hour)	46,XY (FISH) - CMA: 6.0 Mb deletion of 1p35.1p34.3 (chr1:33,058,933-39,031,717)	No fetal cells recovered	24	0
34	Redraw NIPT754	15w4d				43	NA				stored O/N		CVS (2 weeks)		2 putative fetal cells identified (as a doublet) and picked - CNV result in agreement with clinical result (Figure 4)	23.5	0.0851064
35	NIPT761	11w1d	H	S	F	36	20.07	White / Non-hispanic	NA	/	stored O/N	FTS	No diagnostic testing	Cell-free DNA-based NIPT: normal female	5 putative fetal cells identified and picked - CNV analysis done only for 1 celL but no useful NGS data	18	0.277778
36	NIPT762	12w1d	H	S	F	26	25.97	White / Non-hispanic	blood	25, White / Non-hispanic	stored O/N	FTS	No further testing	/	4 putative fetal cells identified but no CNV analysis done	24	0.166667
37	NIPT766	12w3d	H	DZ TW	both M (confirmed by clinical record)	29	35.63	White / Hispanic	NA	/	Processing two days after collection	FTS	No further testing	/	9 putative fetal cells identified but no CNV analysis done	18	0.5
38	NIPT767	12w3d	H	S	M	36	20.92	White / Non-hispanic - Sephardic Jewish; Mediterranean	blood	38, White / Non-hispanic - Jewish, Polish, Russian	stored O/N	AMA, recurrent pregnancy loss	Amnio	46,XY (Karyotype, CMA)	1 putative fetal cell identified and picked - CNV result in agreement with clinical result	5.5	0.181818
39	Redraw NIPT767	15w5d				36	22.13				stored O/N		Amnio (3 weeks)		No fetal cells recovered	24	0
40	NIPT772	16w5d	H	S	F	22	32.75	White / Non-hispanic	blood	30, White / Non-hispanic	stored O/N	FTS pointed out 1 in 281 risk for T21	Amnio	46,XX (Karyotype, FISH)	3 putative fetal cells identified - 2 cells picked - CNV analysis done for 1 cell: CNV result in agreement with clinical result	24	0.125
41	NIPT774	12w6d	H	S	F	31	24.72	White / Non-hispanic	blood	31, White / Non-hispanic	stored O/N	FTS	No further testing	/	7 putative fetal cells identified (of which 2 as a doublet) but no CNV analysis done	18	0.388889
42	NIPT780	12w2d	H	S	F	41	22.47	White / Non-hispanic	blood	41, White / Non-hispanic	stored O/N	AMA	CVS (2 hours)	46,XX (Karyotype, FISH, CMA)	12 putative fetal cells identified but no CNV analysis done	18	0.666667
43	NIPT782	11w6d	H	S	M	32	21.17	Black / Non-hispanic	NA	/	stored O/N	Fetus has enlarged bladder	No diagnostic testing	Cell-free DNA-based NIPT: normal	13 putative fetal cells identified (of which 2 as a doublet) - 10 cells picked - CNV analysis done for 5 cells: 2 cells in agreement with cell-free DNA-based NIPT - 1 cell confirmed maternal (XX instead of XY profile) - No useful NGS data for 2 cells	30	0.433333
44	NIPT783	12w	NYC	S	M	40	24.2	Not known	NA	/	shipped O/N	AMA	CVS	46,XY	6 putative fetal cells identified (of which 2 as a doublet) and picked - CNV result in agreement with clinical result	18	0.333333
45	NIPT784	11w3d	H	S	F	41	NA	White	NA	/	stored O/N	Previous pregnancy with T18	CVS	46,XX (Karyotype, FISH, CMA)	10 putative fetal cells identified (of which 2 as a doublet) and picked - CNV analysis only done for 1 cell: result in agreement with clinical result	24	0.416667
46	NIPT789	12w3d	H	S	M	35	30.72	Asian / Non-hispanic	blood	35, Asian / Non-hispanic	stored O/N	FTS	No diagnostic testing	Cell-free DNA-based NIPT: normal	6 putative fetal cells identified (of which 2 as a doublet) but no CNV analysis done	18	0.333333
47	NIPT792	20w	NYC	S	M	30	35.87	White	blood	/	shipped O/N	Abnormal U/S findings and IUGR	Amnio	46,XY	38 putative fetal cells identified (of which 10 as 5 doublets) - 11 cells picked - CNV analysis done for 6 cells: result in agreement with clinical result	24	1.58333
48	NIPT795	13w5d	H	S	M	25	NA	Asian / Non-hispanic	blood	30, Asian / Non-hispanic	stored O/N	Cell-free DNA-based NIPT (Panorama): increased risk for 22q11.2 deletion (1 in 5)	CVS and Amnio	CVS: suboptimal sample, but FISH result negative for 22q11.2 deletion (no Karyotype or CMA) - Two amnio attempts for follow-up failed (no adequate sample could be obtained)	1 putative fetal cell identified and picked - CNV result in agreement with clinical result	24	0.0416667
49	NIPT799	25w2d	H	S	F	31	24	White / Non-hispanic	blood	31, White / Non-hispanic	stored O/N	Bilateral congenital diaphragmatic hernia	Amnio	46,XX (Karyotype, FISH, CMA)	1 putative fetal cell identified and picked - CNV result in agreement with clinical result	24	0.0416667
50	NIPT800	13w2d	NYC	S	M	36	24.51	White	blood		shipped O/N	Cell-free DNA-based NIPT: increased risk for 22q11.2 deletion (1 in 5)	CVS	46,XY	1 putative fetal cell identified and picked - CNV result in agreement with clinical result	18	0.0555556
51	NIPT808	12w2d	H	S	F	25	31.62	Black / Non-hispanic	NA	/	stored O/N	FTS	No further testing	/	1 putative fetal cell identified but no CNV analysis done	18	0.0555556
52	NIPT810	20w3d	H	S	M	30	34.46	Black / Non-hispanic	NA	/	stored O/N	Cell-free DNA-based NIPT: normal but U/S abnormalities (suspicion for T21)	Amnio	46,XY (FISH, CMA)	1 putative fetal cell identified but no CNV analysis done	30	0.0333333
53	NIPT813	12w	H	S	F	32	28.74	Native American Indian / Non-hispanic	NA	/	stored O/N	FTS	No further testing	/	7 putative fetal cells identified but no CNV analysis done	24	0.291667
54	NIPT815	12w1d	H	S	M	35	21.4	Asian / Non-hispanic	NA	/	stored O/N	FTS, AMA	No diagnostic testing	Cell-free DNA-based NIPT: normal	1 putative fetal cell identified but no CNV analysis done	24	0.0416667
55	NIPT819	13w2d	H	S	F	29	30.89	White / Non-hispanic	saliva	30, White / Non-hispanic	stored O/N	FTS	No further testing	/	No fetal cells recovered	24	0
56	NIPT823	29w6d	H	S	M	31	33.59	Hispanic	blood	31, Hispanic	stored O/N	Previous child w/ Hurler syndrome (daughter)	No further testing	/	3 putative fetal cells identified but no CNV analysis done	24	0.125
57	NIPT825	12w	H	S	M	31	20.55	White / Non-hispanic	saliva	32, White / Non-hispanic	stored O/N	FTS	No further testing	/	2 putative fetal cells identified but no CNV analysis done	18	0.111111
58	NIPT827	35w1d	H	S	M	35	NA	Asian / Non-hispanic	blood	36, White / Non-hispanic	stored O/N	Initial indication: AMA, abnormal U/S findings and increased risk for Osteogenesis imperfecta type III or IV	Amnio (10 weeks)	47,XXY (Karyotype, FISH, CMA) - WES result: heterozygous for pathogenic variant in COL1A1	No fetal cells recovered	18	0
59	NIPT829	13w5d	H	DZ TW	M + F (confirmed by clinical record)	35	40.2	White / Non-hispanic	blood	34, White / Non-hispanic	stored O/N	Family history Huntington disease: grandmother of twins passed away at 42 y/o and the brother of the twins' mother is affected too. The mother of the twins declined any testing for herself or her children.	No diagnostic testing	Cell-free DNA-based NIPT: normal	14 putative fetal cells identified (of which 4 as 2 doublets) but no CNV analysis done	24	0.583333
60	NIPT835	12w1d	H	S	F	28	39.04	African-American / NH	NA	/	stored O/N	FTS	No further testing	/	5 putative fetal cells identified (of which 3 as a triplet) but no CNV analysis done	24	0.208333
61	NIPT839	12w	NYC	S	F	39	25.23	White	NA	/	shipped O/N	Maternal sibling with DiGeorge syndrome	CVS (10 minutes)	46,XX	1 putative fetal cell identified but no CNV analysis done	24	0.0416667
62	NIPT840	12w1d	H	S	M	35	24.65	White / Non-hispanic	NA	/	stored O/N	FTS	No diagnostic testing	Cell-free DNA-based NIPT: normal	2 putative fetal cells identified but no CNV analysis done	24	0.0833333
63	NIPT844	12w5d	H	S	F	29	24.94	Asian / Non-hispanic	NA	/	stored O/N	FTS	No further testing	/	2 putative fetal cells identified (as a doublet) but no CNV analysis done	24	0.0833333
64	NIPT846	13w5d	H	S	M	34	29.62	White / Hispanic	blood	36, Asian / Non-hispanic	stored O/N	FTS	No diagnostic testing	Cell-free DNA-based NIPT: normal	3 putative fetal cells identified but no CNV analysis done	24	0.125
65	NIPT849	17w	H	S	F	41	31.91	White / Non-hispanic	NA	/	stored O/N	Previous pregnancy w/ T18 - Cell-free DNA-based NIPT: normal	Amnio	46,XX (Karyotype, FISH, CMA)	7 putative fetal cells identified (of which 2 as a doublet) but no CNV analysis done	24	0.291667
66	NIPT850	16w1d	H	S	F	25	NA	Asian / Non-hispanic	blood	24, Asian / Non-hispanic	stored O/N	Cell-free DNA-based NIPT (Panorama): high risk for 22q11.2 deletion	Amnio	46,XX (Karyotype, CMA)	8 putative fetal cells identified (of which 5 as one cluster) and picked - for all 8 CNV data in agreement with clinical result (Figure 1 and Suppl Figure)	24	0.333333
67	NIPT852	12w4d	H	S	M	28	25.5	White / Non-hispanic	NA	/	stored O/N	FTS	No further testing	/	1 putative fetal cell identified but no CNV analysis done	6	0.166667
68	NIPT855	17w	NYC	S	F	33	29.3	Not known	NA	/	shipped O/N	Cell-free DNA-based NIPT: positive for T18, Abnormal FTS for T13, T18	Amnio	47,XX,+18	5 putative fetal cells identified (of which 2 as a doublet) and picked - for all 5 CNV result in agreement with clinical result (Figure 1 and Suppl Figure)	24	0.208333
69	NIPT856	12w5d	H	S	F	40	20.81	Asian, Indian / Non-hispanic	blood	52, White / Non-hispanic	stored O/N	FTS	No further testing	/	4 putative fetal cells identified but no CNV analysis done	24	0.166667
70	NIPT861	16w	NYC	S	F	39	20.5	Hispanic	NA	/	shipped O/N	AMA	Amnio	46,XX	5 putative fetal cells identified and picked - for all 5 CNV result in agreement with clinical result	30	0.166667
71	NIPT862	12w6d	H	S	F	32	30.21	White / Hispanic	NA	/	stored O/N	FTS	No further testing	/	9 putative fetal cells identified (of which 2 as a doublet) but no CNV analysis done	24	0.375
72	NIPT864	14w2d	NYC	S	F	33	31.6	African	NA	/	shipped O/N	Abnormal U/S findings: cystic hygroma,fetal hydrops, pleural effusion, echogenic bowel, Increased NT (14 mm)	CVS	45,X	3 putative fetal cells identified and picked - for all 3 CNV result in agreement with clinical result (Figure 1 and Suppl Figure)	23.5	0.12766
73	NIPT865	11w6d	NYC	S	F	43	20.7	Asian	NA	/	shipped O/N	AMA	CVS (few minutes)	46,XX	9 putative fetal cells identified (of which 2 as a doublet) - 7 cells picked - CNV analysis done for 4 cells: result in agreement with clinical result	24	0.375
74	NIPT866	13w1d	H	S	F	43	NA	Native American / Non-hispanic	blood	43, White / Non-hispanic	stored O/N	Abnormal U/S findings (suspicion for T21)	CVS	47,XX,+21 (Karyotype, FISH)	1 putative fetal cell identified and picked - CNV result in agreement with clinical result	24	0.0416667
75	NIPT867	13w4d	NYC	S	M	38	22.87	White / Caucasian	NA		shipped O/N	Increased NT	CVS	47,XY,+21	8 putative fetal cells (of which 2 as a doublet and anoth 4 as one cluster) and picked - for 7 cells CNV result in agreement with clinical result - NGS analysis uninformative for 1 cell	24	0.333333
76	NIPT868	12w1d	H	S	M	37	NA	Asian / Non-hispanic	blood	39, White / Non-hispanic	stored O/N	Inconclusive cell-free DNA-based NIPT ("Due to technical or sample-related issues, data failed to meet quality standards for interpretation. This patient reportedly has a large fibroid which is likely interfering with the analysis of the fetal DNA. A redraw is not recommended for this patient.")	CVS	46,XY (Karyotype, FISH) - CMA: 1.249 Mb gain of Xp22.31 - Also found in mother of the baby	6 putative fetal cells identified (of which 2 as a doublet) and picked - for 5 cells useful CNV data, result in agreement with clinical result (Figure 5) - No useful NGS data for 1 cell	24	0.25
77	NIPT869	17w5d	NYC	S	M	40	24.4	White	NA	/	shipped O/N	AMA	Amnio (few minutes)	46,XY	No fetal cells recovered	18	0
78	NIPT870	12w3d	H	S	M	27	24.93	White / Non-hispanic	saliva	27, Black / Non-hispanic	stored O/N	FTS	No further testing	/	2 fetal cells identified (as a doublet) but no CNV analysis done	24	0.0833333
79	NIPT873	12w0d	NYC	S	M	31	24.9	White / Hispanic	NA	/	shipped O/N	Increased NT	CVS	46,XY	4 fetal cells identified (of which 2 as a doublet) but no CNV analysis done	24	0.166667
80	NIPT875	11w5d	NYC	S	M	36	22.7	White / Non-hispanic	NA	/	shipped O/N	Mother of baby is mosaic carrier for 153kb Xq26.2q26.2 deletion (intragenic deletion of one exon of GPC3) - Cell-free DNA-based NIPT: normal	CVS	46,XY (CMA) with 153kb deletion of Xq26.2q26.2	2 putative fetal cells identified but no CNV analysis done (CNV deemed below detection limit)	24	0.0833333
81	NIPT876	11w5d	NYC	S	M	39	38.79	White / Non-hispanic	NA	/	shipped O/N	AMA	CVS	46,XY	10 putative fetal cells identified but no CNV analysis done	24	0.416667
82	NIPT877	12w2d	NYC	S	M	31	21.9	Asian	NA	/	shipped O/N	Mother of baby is carrier for Krabbe disease	Amnio	46,XY	7 putative fetal cells identified but no CNV analysis done	24	0.291667
83	NIPT878	11w2d	NYC	S	M	36	27.73	White / Non-hispanic	NA	/	shipped O/N	Previous pregnancy with chromosomal abnormality (Trisomy 2)	CVS	46,XY	3 putative fetal cells identified but no CNV analysis done	24	0.125
84	NIPT879	18w5d	NYC	S	F	32	28.8	White	NA	/	shipped O/N	Previous male child with Fanconi anemia	Amnio	46,XX	1 putative fetal cell identified but no CNV analysis done	24	0.0416667
85	NIPT880	22w1d	H	S	M	29	26.7	White / Non-hispanic	saliva	28, White / Non-hispanic	stored O/N	Abnormal U/S finding; fetal renal pyelectasis	No diagnostic testing	Cell-free DNA-based NIPT: normal	No fetal cells recovered	24	0
86	NIPT881	11w2d	NYC	S	M	19	18.9	Black / Hispanic	NA	/	Processing 2 days after collection	Fetal cystic hygroma	CVS	46,XY	5 putative fetal cells identified but no CNV analysis was done	24	0.208333
87	NIPT882	18w4d	NYC	S	M	37		White	blood	36, White	shipped O/N	AMA, echogenic bowel	Amnio	46,XY (CMA)	No fetal cells recovered	6	0
88	NIPT883	16w5d	H	S	F	31	41.04	Black / Non-hispanic	saliva	39, Black / Non-hispanic	stored O/N	No result for cell-free DNA-based NIPT (due to low fetal fraction)	Amnio	46,XX - Fetal demise, spontaneous delivery at 20w	1 putative fetal cell identified but no CNV analysis done	24	0.0416667
89	NIPT885	13w	H	S	F	30	NA	White / Hispanic	NA	/	stored O/N	Previous child w/ 17p12 deletion, Inconclusive result for cell-free DNA-based NIPT	CVS	46,XX (Karyotype, FISH, CMA)	5 putative fetal cells identified but no CNV analysis was done	24	0.208333
90	NIPT886	12w1d	H	S	F	36	35.27	Black / Non-hispanic	NA	/	stored O/N	AMA and multiple heatlh problems for the mother of the baby, such as cardiomyopathy, hypertension with heart failure, renal artery aneurysm - No reportable result for cell-free DNA-based NIPT (reason not specified)	CVS	46,XX (Karyotype, FISH, CMA)	2 putative fetal cells identified and picked - for both CNV result in agreement with clinical result	24	0.0833333
91	NIPT887	12w4d	H	S	F	29	NA	White / Non-hispanic	blood	31, White / Hispanic	stored O/N	Abnormal U/S findings	CVS	45,X (Karyotype, FISH)	7 putative fetal cells identified - 4 cells picked - for 2 cells CNV result in agreement with clinical result - No useful NGS data for 2 cells	24	0.291667
92	NIPT890	13w4d	H	S	F	33	NA	White / Hispanic	blood	33, White / Hispanic	stored O/N	Previous pregnancy w/ T21	CVS	46,XX (Karyotype, CMA)	1 putative fetal cell identified and picked - CNV result in agreement with clinical result	24	0.0416667
93	NIPT891	16w4d	NYC	S	M	19	18.9	Black / Hispanic	NA	/	shipped O/N	Increased NT (10 mm), Supradiaphragmatic cyst seen during U/S examination	Amnio (few minutes)	46,XY	1 putative fetal cell identified but could not be picked	24	0.0416667
94	NIPT892	24w4d	H	S	M	32	23.03	White / Non-hispanic	blood	40, White / Hispanic	stored O/N	Hypoplastic left heart syndrome - Cell-free NIPT: normal	Amnio	46,XY (Karyotype)	No fetal cells recovered	24	0
95	NIPT893	12w5d	H	S	F	35	26.89	White / Non-hispanic	saliva	36, White / Non-hispanic	stored O/N	Increased NT	CVS	47,XX,+21 (Robertsonian 46,XX,der(14;21)(q10;q10),+21) (Karyotype, FISH) - Spontaneous abortion at 13w4d	3 putative fetal cells identified and picked - for 1 cell CNV result in agreement with clinical result - No useful NGS data for 2 cells	24	0.125
96	NIPT901	12w6d	NYC	S	M	21	28.42	White / Hispanic	NA	/	shipped O/N	Increased NT (4.0 mm)	CVS	46,XY	2 putative cells identified and picked - for 1 cell CNV result in agreement with clinical result - 1 cell confirmed maternal (XX instead of XY profile)	18	0.111111
97	NIPT904	13w2d	NYC	S	F	39	32.5	Black / Asian	NA	/	shipped O/N	Fetal cystic hygroma	CVS	47,XX,+18	No fetal cells recovered	24	0
98	NIPT905	20w5d	NYC	S	F	32	37.2	Black / Hispanic	NA	/	Processing 2 days after collection	Bilateral clubfoot	Amnio	46,XX	No fetal cells recovered	24	0
99	NIPT911	16w5d	H	S	M	40	35.2	White / Hispanic	blood	40, White / Hispanic	stored O/N	AMA - Cell-free DNA-based NIPT: normal	Amnio	46,XY (Karyotype, CMA)	No fetal cells recovered	24	0
100	NIPT912	21w2d	H	MZ TW	both F (confirmed by clinical record)	24	NA	White / Non-hispanic	blood	24, White / Non-hispanic	stored O/N	Twin-Twin Transfusion Syndrome; Twin B has heart anomaly	Amnio	46,XX both (CMA) - Selective abortion of Twin B was done	15 putative cells identified (of which 2 as a doublet) - CNV analysis only done for 3 cells, result in agreement with clinical result	24	0.625
101	NIPT916	12w1d	H	S	M	34	NA	White / Non-hispanic	NA	/	stored O/N	Mother of baby is carrier for X-linked hyper IgM syndrome (known familial c.156+1G>T mutation in CD40LG)	CVS	46,XY (CMA) - Specific mutation analysis for CD40LG showed that the fetus is hemizygous for the mutation and affected	1 putative fetal cell identified but no CNV analysis done	24	0.0416667
102	NIPT921	13w1d	H	S	M	24	NA	White / Hispanic	NA	/	stored O/N	Fetal cystic hygroma	CVS	46,XY (Karyotype, FISH, CMA)	4 putative fetal cells identified but no CNV analysis done	24	0.166667
103	NIPT923	12w5d	H	S	M	36	NA	Black / Non-hispanic	NA	/	stored O/N	Both parents carrier for sickle cell anemia	CVS	46,XY (Karyotype) - Sickle cell anemia: not affected	1 putative fetal cell identified but no CNV analysis done	24	0.0416667
104	NIPT925	12w	NYC	S	M	37	22.3	White and Asian	NA	/	shipped O/N	AMA, Increased NT (3.2 mm)	CVS	47,XY,+18	No fetal cells recovered	24	0
105	NIPT926	18w5d	NYC	S	M	32	24	Asian / Non-hispanic	NA	/	shipped O/N	Abnormal U/S finding: fetal hydrops	Amnio	46,XY	2 putative fetal cells identified and picked - for both NGS result in agreement with clinical result	24	0.0833333
106	NIPT927	13w2d	NYC	S	M	31	21.3	White / Ashkenazi Jewish	NA	/	shipped O/N	Cell-free NIPT: positive for T21	CVS	47,XY,+21	5 putative fetal cells identified and picked - for 4 fetal cells useful NGS data, result in agreement with clinical result (Figure 1 and Suppl Figure) - WGA failed for 1 cell	24	0.208333
107	NIPT928	11w3d	NYC	S	M	38	31.9	White / Non-hispanic	NA	/	shipped O/N	AMA, Previous pregnancy with abnormal finding (Leigh syndrome, child passed away shortly before reaching 3 years old) - Both mother and father of the baby are carrier for mutations in NDUFS8	CVS	46,XY	3 putative fetal cells identified but no CNV analysis done	24	0.125
108	NIPT931	12w1d	H	S	M	37	NA	White / Non-hispanic	blood	38, White / Non-hispanic	stored O/N	Previous child with Smith-Lemli-Opitz syndrome	CVS	46,XY (Karyotype) - negative for Smith-Lemli-Opitz	7 putative fetal cells identified (of which 2 as a doublet) but no CNV analysis done	24	0.291667
109	NIPT934	18w3d	H	S	M	41	29.7	Asian, Filipino / Non-hispanic	NA	/	stored O/N	AMA	Amnio	46,XY (Karyotype, FISH)	1 putative fetal cell identified but no CNV analysis done	24	0.0416667
110	NIPT937	12w5d	NYC	S	M	36	27	Black / African-American	NA	/	shipped O/N	FTS pointed out an increased risk for T21	CVS	47,XY,+21 (Robertsonian translocation)	No fetal cells recovered	24	0
111	NIPT939	13w6d	NYC	S	M	30	32.3	Black / African-American	NA	/	shipped O/N	FTS pointed out a 1 in 246 risk for T21; cardiac echogenic focus seen on U/S	CVS	46,XY	3 putative fetal cells identified but no CNV analysis done	24	0.125
112	NIPT940	13w4d	H	S	M	23	21.32	White / Hispanic	blood	25, White / Hispanic	stored O/N	FTS pointed out a 1 in 30 risk for T21	CVS	46,XY (Karyotype, FISH, CMA)	5 putative fetal cells identified - 4 cells picked - for 3 fetal cells useful NGS data, result in agreement with clinical result, all confirmed fetal (XY profile) - No useful NGS data for 1 cell (apoptosis) (Figure 7)	24	0.208333
113	NIPT945	20w2d	NYC	S	F	42	36.6	White	NA	/	shipped O/N	Arthrogryposis	Amnio (5 minutes)	46,XX	No fetal cells recovered	6	0
114	NIPT946	12w3d	H	S	M	36	NA	Black / Non-hispanic	NA	/	stored O/N	AMA, Prior child w/ Down syndrome	CVS	46,XY (Karyotype)	1 putative fetal cell identified but no CNV analysis done	24	0.0416667
115	NIPT950	17w1d	H	S	M	32	28.4	Asian / Non-hispanic	blood	32, Asian / Non-hispanic	stored O/N	Mother of baby is a carrier for 619 bp HBB gene deletion and Usher syndrome type IIA mutation. Father of the baby is homozygous for a c.92+1G>T splice site mutation in the HBB gene and is a carrier for a DYPD mutation.	Amnio	46,XY (CMA) - Fetus inherited the HBB mutation (paternal) but not the maternal deletion, and is a carrier for Beta thalassemia	No fetal cells recovered	24	0
116	NIPT954	13w	NYC	S	M	29	29.5	White	NA	/	shipped O/N	Increased NT	CVS	47,XY,+21	3 putative cells identified - 2 cells confirmed fetal (XY on NGS) and CNV result in agreement with clinical result - 1 cell confirmed maternal (XX instead of XY and no T21)	18	0.166667
117	NIPT957	21w4d	NYC	S	F	36	30.2	Black / African-American	NA	/	shipped O/N	AMA, Abnormal quad screen	Amnio	46,XX	No fetal cells recovered	18	0
118	NIPT960	18w1d	H	S	F	23	NA	White / Non-hispanic	blood	27, White / Non-hispanic	stored O/N	Cell-free DNA-based NIPT: positive for 22q11.2 deletion (1 in 5 risk)	Amnio	46,XX (Karyotype, CMA)	No fetal cells recovered	24	0
119	NIPT963	10w4d	NYC	S	F	33	20.6	White / Non-hispanic	NA	/	shipped O/N	De novo pathogenic 1.4 Mb deletion (7q11.23) and de novo 499.2 kb duplication of uncertain clinical significance (5q35.1) in previous female pregnancy	CVS	46,XX	No fetal cells recovered	24	0
120	NIPT964	11w5d	NYC	S	M	30	25	Hispanic	NA	/	shipped O/N	Both parents carrier of pathogenic variant in CYP1B1, previous child affected (bilateral glaucoma)	CVS	46,XY - homozygous for p.Gly61Glu variant in CYP1B1	4 putative fetal cells identified but no CNV analysis done	24	0.166667
121	NIPT965	12w5d	NYC	S	F	31	37	White / Hispanic	NA	/	shipped O/N	Fetal cystic hygroma, abdominal edema	CVS	46,XX	No fetal cells recovered	24	0
122	NIPT967	16w3d	H	S	M	29	25.06	White / Hispanic	blood	34, Black / Non-hispanic	stored O/N	Mother of the baby is a carrier for DMD/BMD deletion (exon 41-51) - Cell-free DNA-based NIPT: normal	Amnio	46,XY (CMA) - no DMD deletion	No fetal cells recovered	24	0
123	NIPT968	16w2d	H	S	F	24	24.61	White / Non-hispanic	blood	25, White / Hispanic	stored O/N	Previous child w/ VCLADD: female compound heterozygous for pathogenic changes in ACADVL: c.881_884dupGGCC, p.PHE296ALAFS*3; maternally inherited and c.1045G>A, p.Ala349Thr; paternally inherited, detected by Trio-WES	Amnio	46,XX (Karyotype) - No ACADVL mutation detected	No fetal cells recovered	24	0
124	NIPT971	16w2d	NYC	S	F	33	22	White	NA	Hispanic	shipped O/N	Serum screening: increased risk for T21 (1 in <5), increased NT (2.8 mm), abnormal CMA after CVS, performing amnio for follow-up	CVS (several weeks), right before Amnio	CMA: 46,XX,dup(16)(p12.3p13.3) complex 15 Mb gain on chromosome 16	8 putative fetal cells identified and picked - useful CNV data for 4 fetal cells, result in agreement with clinical result (Figure 3) - No useful NGS data for 4 cells	24	0.333333
125	NIPT972	10w2d	NYC	S	M	34	23.2	White	NA	Hispanic	shipped O/N	De novo 4.077 Mb duplication of uncertain clinical significance in previous male pregnancy (arr 6q16.1q16.2(96,200,843-100,277,937)x3)	CVS	46,XY	No fetal cells recovered	24	0

## Sheet: Legend
	AMA	Advanced maternal age
	CNV	Copy number variant
	DZ	Dizygotic
	F	Female
	FTS	First trimester screen
	GA	Gestational age
	H	Houston
	IUGR	Intra-uterine growth retardation
	M	Male
	Mat.	Maternal
	MZ	Monozygotic
	NT	Nuchal translucency
	NYC	New York City
	O/N	Overnight
	TW	Twin
	U/S	Ultrasound examination
